# Supplementary material for: Retention of Ciprofloxacin and Carbamazepine from Aqueous Solutions Using Chitosan-Based Cryostructured Composites
Source: Polymers (Basel). 2024 Feb 27;16(5):639. doi: 10.3390/polym16050639 (PMC10934589; doi:10.3390/polym16050639)
Supplement: Supplementary file 1 [file polymers-16-00639-s001.zip]

Archive with 1 entries (1 files):
- polymers-2851998-supplementary.pdf
